# Supplementary material for: Modeling of factors affecting late gadolinium enhancement kinetics in MRI of cardiac amyloid
Source: J Cardiovasc Magn Reson. 2023 Aug 10;25:46. doi: 10.1186/s12968-023-00952-x (PMC10413700; doi:10.1186/s12968-023-00952-x)
Supplement: Supplementary file 1 — Additional file 1. LGE_sim_catenary.mlapp. MATLAB program for interactive simulation of contrast enhancement dynamics. [file 12968_2023_952_MOESM1_ESM.mlapp › [Content_Types].xml]

<?xml version="1.0" encoding="UTF-8" standalone="yes" ?>
<Types xmlns="http://schemas.openxmlformats.org/package/2006/content-types">
  <Default ContentType="application/vnd.mathworks.matlab.appDesigner.appModel+mat" Extension="mat"/>
  <Default ContentType="image/png" Extension="png"/>
  <Default ContentType="application/vnd.openxmlformats-package.relationships+xml" Extension="rels"/>
  <Default ContentType="application/vnd.mathworks.matlab.code.document+xml;plaincode=true" Extension="xml"/>
  <Override ContentType="application/vnd.mathworks.matlab.appDesigner.appMetadata+xml" PartName="/metadata/appMetadata.xml"/>
  <Override ContentType="application/vnd.openxmlformats-package.core-properties+xml" PartName="/metadata/coreProperties.xml"/>
  <Override ContentType="application/vnd.mathworks.package.coreProperties+xml" PartName="/metadata/mwcoreProperties.xml"/>
  <Override ContentType="application/vnd.mathworks.package.corePropertiesExtension+xml" PartName="/metadata/mwcorePropertiesExtension.xml"/>
  <Override ContentType="application/vnd.mathworks.package.corePropertiesReleaseInfo+xml" PartName="/metadata/mwcorePropertiesReleaseInfo.xml"/>
</Types>
