# Supplementary material for: Modeling of factors affecting late gadolinium enhancement kinetics in MRI of cardiac amyloid
Source: J Cardiovasc Magn Reson. 2023 Aug 10;25:46. doi: 10.1186/s12968-023-00952-x (PMC10413700; doi:10.1186/s12968-023-00952-x)
Supplement: Supplementary file 1 — Additional file 1. LGE_sim_catenary.mlapp. MATLAB program for interactive simulation of contrast enhancement dynamics. [file 12968_2023_952_MOESM1_ESM.mlapp › matlab/document.xml]

<?xml version="1.0" encoding="UTF-8" standalone="no" ?><w:document xmlns:w="http://schemas.openxmlformats.org/wordprocessingml/2006/main"><w:body><w:p><w:pPr><w:pStyle w:val="code"/></w:pPr><w:r><w:t><![CDATA[classdef LGE_sim_catenary < matlab.apps.AppBase

    % Properties that correspond to app components
    properties (Access = public)
        UIFigure                        matlab.ui.Figure
        ParametersMenu                  matlab.ui.container.Menu
        DcontrastdosemmolkgMenu         matlab.ui.container.Menu
        WeightkgMenu                    matlab.ui.container.Menu
        HCThematocritfractionMenu       matlab.ui.container.Menu
        GFRmLminfor70kgpersonMenu       matlab.ui.container.Menu
        VbbodybloodvolumeweightLkgMenu  matlab.ui.container.Menu
        VebodyextracellularextravascularspaceEESvolumeweightLkgMenu  matlab.ui.container.Menu
        KbodycapillarypermeabilityweightmLminMenu  matlab.ui.container.Menu
        PSmmyocardialcapillarypermeabilitysurfaceareavolmLminMenu  matlab.ui.container.Menu
        vemyocardialfractionalEESfractionMenu  matlab.ui.container.Menu
        vbmyocardialfractionalbloodvolumefractionMenu  matlab.ui.container.Menu
        PSsscarcapillarypermeabilitysurfaceareavolmLminMenu  matlab.ui.container.Menu
        vesscarfractionalEESfractionMenu  matlab.ui.container.Menu
        vbsscarfractionalbloodvolumefractionMenu  matlab.ui.container.Menu
        r1contrastT1relaxivityLmmolsMenu  matlab.ui.container.Menu
        T1b0baselinebloodT1msMenu       matlab.ui.container.Menu
        T1m0baselinemyocardialT1msMenu  matlab.ui.container.Menu
        T1s0baselinescarT1msMenu        matlab.ui.container.Menu
        fcpericapillaryEESfractionMenu  matlab.ui.container.Menu
        tcrtimeconstantforpericapillaryremoteexchangeMenu  matlab.ui.container.Menu
        GridLayout                      matlab.ui.container.GridLayout
        LeftPanel                       matlab.ui.container.Panel
        fcsEditField                    matlab.ui.control.NumericEditField
        fcsEditFieldLabel               matlab.ui.control.Label
        tcrsEditField                   matlab.ui.control.NumericEditField
        tcrsEditFieldLabel              matlab.ui.control.Label
        tcrsFactSlider                  matlab.ui.control.Slider
        tcrsFactSliderLabel             matlab.ui.control.Label
        fcsFactSlider                   matlab.ui.control.Slider
        fcsFactSliderLabel              matlab.ui.control.Label
        tcrEditField                    matlab.ui.control.NumericEditField
        tcrEditFieldLabel               matlab.ui.control.Label
        fcEditField                     matlab.ui.control.NumericEditField
        fcEditFieldLabel                matlab.ui.control.Label
        tcrFactSlider                   matlab.ui.control.Slider
        tcrFactSliderLabel              matlab.ui.control.Label
        fcFactSlider                    matlab.ui.control.Slider
        fcFactSliderLabel               matlab.ui.control.Label
        HctmEditField                   matlab.ui.control.NumericEditField
        HctmEditFieldLabel              matlab.ui.control.Label
        HctmFactSlider                  matlab.ui.control.Slider
        HctmFactSliderLabel             matlab.ui.control.Label
        T1s0EditField                   matlab.ui.control.NumericEditField
        T1s0EditFieldLabel              matlab.ui.control.Label
        T1s0FactSlider                  matlab.ui.control.Slider
        T1s0FactSliderLabel             matlab.ui.control.Label
        vbsEditFieldLabel               matlab.ui.control.Label
        vesEditFieldLabel               matlab.ui.control.Label
        PSsEditFieldLabel               matlab.ui.control.Label
        vbsFactSlider                   matlab.ui.control.Slider
        vbsFactSliderLabel              matlab.ui.control.Label
        vesFactSlider                   matlab.ui.control.Slider
        vesFactSliderLabel              matlab.ui.control.Label
        PSsFactSlider                   matlab.ui.control.Slider
        PSsFactSliderLabel              matlab.ui.control.Label
        vbsEditField                    matlab.ui.control.NumericEditField
        vesEditField                    matlab.ui.control.NumericEditField
        PSsEditField                    matlab.ui.control.NumericEditField
        WeightEditField                 matlab.ui.control.NumericEditField
        WeightEditFieldLabel            matlab.ui.control.Label
        T1m0EditField                   matlab.ui.control.NumericEditField
        T1m0EditFieldLabel              matlab.ui.control.Label
        T1b0EditField                   matlab.ui.control.NumericEditField
        T1b0EditFieldLabel              matlab.ui.control.Label
        r1EditField                     matlab.ui.control.NumericEditField
        r1EditFieldLabel                matlab.ui.control.Label
        vbEditField                     matlab.ui.control.NumericEditField
        vbEditFieldLabel                matlab.ui.control.Label
        veEditField                     matlab.ui.control.NumericEditField
        veEditFieldLabel                matlab.ui.control.Label
        PSmEditField                    matlab.ui.control.NumericEditField
        PSmEditFieldLabel               matlab.ui.control.Label
        KEditField                      matlab.ui.control.NumericEditField
        KEditFieldLabel                 matlab.ui.control.Label
        VeEditField                     matlab.ui.control.NumericEditField
        VeEditFieldLabel                matlab.ui.control.Label
        VbEditField                     matlab.ui.control.NumericEditField
        VbEditFieldLabel                matlab.ui.control.Label
        GFREditField                    matlab.ui.control.NumericEditField
        GFREditFieldLabel               matlab.ui.control.Label
        T1m0FactSlider                  matlab.ui.control.Slider
        T1m0FactSliderLabel             matlab.ui.control.Label
        T1b0FactSlider                  matlab.ui.control.Slider
        T1b0FactSliderLabel             matlab.ui.control.Label
        r1FactSlider                    matlab.ui.control.Slider
        r1FactSliderLabel               matlab.ui.control.Label
        vbFactSlider                    matlab.ui.control.Slider
        vbFactSliderLabel               matlab.ui.control.Label
        veFactSlider                    matlab.ui.control.Slider
        veFactSliderLabel               matlab.ui.control.Label
        PSmFactSlider                   matlab.ui.control.Slider
        PSmFactSliderLabel              matlab.ui.control.Label
        KFactSlider                     matlab.ui.control.Slider
        KFactSliderLabel                matlab.ui.control.Label
        VeFactSlider                    matlab.ui.control.Slider
        VeFactSliderLabel               matlab.ui.control.Label
        VbFactSlider                    matlab.ui.control.Slider
        VbFactSliderLabel               matlab.ui.control.Label
        GFRFactSlider                   matlab.ui.control.Slider
        GFRFactSliderLabel              matlab.ui.control.Label
        HctFactSlider                   matlab.ui.control.Slider
        HctFactSliderLabel              matlab.ui.control.Label
        WtFactSlider                    matlab.ui.control.Slider
        WtFactSliderLabel               matlab.ui.control.Label
        HctEditField                    matlab.ui.control.NumericEditField
        HctEditFieldLabel               matlab.ui.control.Label
        DFactSlider                     matlab.ui.control.Slider
        DFactSliderLabel                matlab.ui.control.Label
        DEditField                      matlab.ui.control.NumericEditField
        DEditFieldLabel                 matlab.ui.control.Label
        RightPanel                      matlab.ui.container.Panel
        PSIRAxes                        matlab.ui.control.UIAxes
        DiffAxes                        matlab.ui.control.UIAxes
        T1Axes                          matlab.ui.control.UIAxes
        ConcAxes                        matlab.ui.control.UIAxes
        ContextMenu                     matlab.ui.container.ContextMenu
        Menu_2                          matlab.ui.container.Menu
        Menu2_2                         matlab.ui.container.Menu
    end

    % Properties that correspond to apps with auto-reflow
    properties (Access = private)
        onePanelWidth = 576;
    end

%$$$$$$$$$$$$$
% LGE_sim_catenary
% A program to simulate the dynamics of MRI contrast enhancement, based on
% modified Tofts and Kermode 3-compartment model (MRM, 17, 357-367, 1991).
% Two kinds of myocardium are modeleled: "reference" (subepicardial) and 
% "scar" (subendocardial).
% T1 data from Maceira paper: Circulation. 2005;111(2):186-93 are included,
% for comparison with model predictions.
% The myocardial EES has here been replaced by a 2-component catenary model;
% this is characterized by fractional volume of the pericapillary component,
% fc, and time constant for concentration change from exchange between
% pericapillary and remote components, tcr.
% Uses interactive MATLAB app tools to adjust model parameter values
% Default values in edit fields; can scale with adjacent sliders
% Written by: Leon Axel 5/4/2022
% Set up for 4-panel display
% Parameter descriptions under "Parameter" button on display
% Default values set for simulation of cardiac amyloid enhancement
% Reference myo is subepi; "scar" is subendo
% Initially presented at SCMR meeting, San Diego, CA, 1/25/2023
% Revised 5/14/2023
%$$$$$$$$$$$$$
    
    properties (Access = private)
         D % dose of contrast per body weight in mmol/kg
        Wt % body weight in kg
        Hct % hematocrit as fraction (assume uniform)
        Hctm % myocardial hematocrit as fraction (assume uniform)
        GFR % GFR in mL/min
        Vb % blood volume per body weight in L/kg
        Vp % plasma volume per body weight in L/kg
        Ve % body EES volume in L/kg
        K % plasma-body EES exchange permeability in min^-1
        PSm % myocardium permeability-surface area product per unit tissue in mL/min
        ve % myocardial (reference) fractional EES
        vb % myocardial (reference) fractional blood volume
        PSs % scar permeability-surface area product per unit tissue in mL/min
        ves % scar (sub endo CA) fractional EES
        vbs % scar (sub endo CA) fractional blood volume
        r1 % T1 relaxivity of contrast in L/mmol/ms
        T1b0 % native T1 of blood in ms
        T1m0 % native T1 of ref myocardium in ms
        T1s0 % native T1 of scar/amyloid endo in ms
        fc % fractional volume of pericapillary component of ref myocardium EES 
            % fc=1 essentially converts EES back to 1-component compartment
        fcs % fractional volume of pericapillary component of scar/amyloid endo EES
            % fcs=1 essentially converts EES back to 1-component compartment
        tcr % time constant (s) for exchange between myo pericapillary and remote EES
        tcrs % time constant (s) for exchange between "scar" pericapillary and remote EES
    end
    
    methods (Access = private)
        

        function results = CalcTK(app); %calculate values from parameters and plot results
            %set up variables
            app.Vp = app.Vb * (1-app.Hct); %find plasma space from blood volume
            a2 = 1/(app.Vp + app.Ve); %T&K parameter a2
            a1 = app.Ve/(app.Vp * (app.Vp + app.Ve));%T&K parameter a1
            m1 = app.K *(app.Vp + app.Ve)/(app.Vp * app.Ve); %T&K param m1
            GFRL = (app.GFR/1000); %scale GFR for liters
            GFRLw = GFRL/app.Wt; % GFR in L/min per weight
            vec = app.fc*app.ve; %pericapillary ref volume fraction
            ver = (1-app.fc)*app.ve; %remote ref volume fraction
            vecs = app.fcs*app.ves; %pericapillary scar volume fraction
            vers = (1-app.fcs)*app.ves; %remote scar volume fraction           
            m2 = GFRLw/(app.Vp + app.Ve); %calculate T&K m2 from GFR and Ve
            m3c = app.PSm/vec; %calculate T&K m3 for ref myocardium
            m3cs = app.PSs/vecs; %calculate T&K m3 for scar (subendo)
            R1b0 = 1/app.T1b0; % corresponding blood rate1 native value 
            R1m0 = 1/app.T1m0; % corresponding myocardial (ref) rate1 native value
            R1s0 = 1/app.T1s0; % corresponding scar (subendo) rate1 native value
            cc = -(m3c * a1/(m3c-m1) + m3c * a2/(m3c-m2)); % set for initial condition Cme=0
            ccs = -(m3cs * a1/(m3cs-m1) + m3cs * a2/(m3cs-m2)); % set for initial condition Cse=0
            coeff1 = m3c*a1/(m3c-m1); % combined coefficients for calculations
            coeff2 = m3c*a2/(m3c-m2);
            coeff1s = m3cs*a1/(m3cs-m1);
            coeff2s = m3cs*a2/(m3cs-m2);


%data from Maceira paper: Circulation. 2005;111(2):186-93.
%values from extraction of data points from figure 2 of Maciera et al.
Mtimes = [2 4 6 8 10 12 14]; %times in min for data in Maceira plot
MT1bA=[288 367 426 459 484 520 541]; % T1 for amyloid blood in Maceira plot
MT1bC=[270 333 374 408 435 450 480]; % T1 for control blood in Maceira plot
MT1mC=[483 579 652 694 719 734 744]; % T1 for control endo myocardium in Maceira plot
MT1endoA=[370 421 486 538 580 631 674]; % T1 for endo amyloid myocardium in Maceira plot
MT1epiA=[385 447 509 552 584 625 671]; % T1 for epi amyloid myocardium in Maceira plot
MT1 = [MT1bA;MT1bC;MT1endoA;MT1epiA]; % make matrix from Maceira T1 values
          
            % do simulations
% set up times 0 to 25 minutes
% calculate serial concentrations (plasma, body and myo EES) and associated T1s
times = 25; % number of times in minutes after injection
Cmer(1) = 0; % initialize remote ref myo EES to zero
Cser(1) = 0; % initialize remote "scar" EES to zero
for i = 1:times+1
    t(i) = (i-1); %start at time t=0
    Cp(i)= app.D*(a1*exp(-m1*t(i)) + a2 * exp(-m2*t(i))); %T&K biexponential model
    Cb(i) = (1-app.Hct)*Cp(i); % blood concentration Cb
    Cmec(i) = app.D*(coeff1*exp(-m1*t(i)) + coeff2*exp(-t(i))+cc*exp(-m3c*t(i)));% ref myo pericap EES conc
    Dcme(i) = Cmec(i) - Cmer(i); % ref EES components concentration difference
    Cmer(i+1) = Cmer(i) + Dcme(i)/app.tcr; % increment ref EES conc by fraction of difference
    Cme(i) = app.fc*Cmec(i) + (1-app.fc)*Cmer(i); % weighted sum of EES components
    Cm(i) = app.ve*Cme(i) + app.vb*(1 - app.Hctm)*Cp(i); %net myocardial concentration
    Csec(i) = app.D*(coeff1s*exp(-m1*t(i)) + coeff2s*exp(-t(i))+ccs*exp(-m3cs*t(i))); % scar pericap EES conc
    Dcse(i) = Csec(i) - Cser(i); % scar EES components concentration difference
    Cser(i+1) = Cser(i) + Dcse(i)/app.tcrs; % increment scar remote conc by fraction of difference
    Cse(i) = app.fcs*Csec(i) + (1-app.fcs)*Cser(i); % weighted sum of EES components    
    Cs(i) = app.ves*Cse(i) + app.vbs*(1 - app.Hctm)*Cp(i); %net myocardial scar concentration
    R1b(i) = R1b0 + app.r1*Cb(i); %blood relaxation rate; 
    R1m(i) = R1m0 + app.r1*Cm(i); %myocardial relaxation rate; 
    R1s(i) = R1s0 + app.r1*Cs(i); %scar relaxation rate; 
    T1b(i) = 1/R1b(i); %blood relaxation time
    T1m(i) = 1/R1m(i); %myocardial relaxation time
    T1s(i) = 1/R1s(i); %scar relaxation time
    T1diffm(i) = T1m(i) - T1b(i); %myocardium-blood T1 difference
    T1diffs(i) = T1s(i) - T1b(i); %scar-blood T1 difference
    TI(i) = T1m(i) * log(2.); %TI time to null normal myocardium
    PSIRb(i) = 1-2*exp (-TI(i)/T1b(i)); %Mz/M0 for PSIR blood
    PSIRs(i) = 1-2*exp (-TI(i)/T1s(i)); %Mz/M0 for PSIR scar
end
    %plot results
%plot concentrations   
%Enable concentration plots
plot(app.ConcAxes,t,Cb,'-o',t,Cm,'-v',t,Cs,'-^')
            legend(app.ConcAxes,{'Blood','Subepi','Subendo'},'Location','Best')
            xlim(app.ConcAxes,[0 times]); 
            ylim(app.ConcAxes,'auto');
%plot T1s 

%enable cardiac amyloid plots
plot(app.T1Axes,t, T1b,'-o', t, T1m,'-v',t, T1s,'-^')
            legend(app.T1Axes,{'Blood','Subepi','Subendo'},'Location','Best')
            xlim(app.T1Axes,[0 times]); 
            ylim(app.T1Axes,'auto');
% option to just plot normal enhancement
% plot(app.T1Axes,t, T1b,'-o', t, T1m,'-v')
%             legend(app.T1Axes,{'Blood','Myocardium'},'Location','Best')
%             xlim(app.T1Axes,[0 times]); 
%             ylim(app.T1Axes,'auto');            
%overplot Maceira data onto simulation plots of T1s  
            hold(app.T1Axes,'on')
% option to just display amyloid blood plots
% scatter(app.T1Axes,Mtimes, MT1bA,'>','DisplayName','Amyloid Blood');
%legend(app.T1Axes,'Amyloid Blood','Location','Best')

scatter(app.T1Axes,Mtimes, MT1bA,'<','DisplayName','Amyloid Blood');
scatter(app.T1Axes,Mtimes, MT1endoA,'+', 'DisplayName','Subendo CA Myo');
scatter(app.T1Axes,Mtimes, MT1epiA,'*', 'DisplayName','Subepi CA Myo');

%Can enable other plot options...
% legend(app.T1Axes,{'Amyloid Blood','Control Blood';...
%   'Amyloid Myo','Control Myo'},'Location','Best')

hold(app.T1Axes,'off')  %turn off overplotting of points 

% Enable difference and PSIR plots
%plot T1 myocardial-blood differences 
plot(app.DiffAxes,t, T1diffm,'-v',t, T1diffs,'-^')
legend(app.DiffAxes,{'Subepi Myo','Subendo Myo'},'Location','Best')
            xlim(app.DiffAxes,[0 times]); 
            ylim(app.DiffAxes,'auto')
%plot PSIR signals for myocardium nulling 
plot(app.PSIRAxes,t, PSIRb,'-o',t, PSIRs,'-^')
            legend(app.PSIRAxes,{'Blood','Subendo Myo'},'Location','Best')
            xlim(app.PSIRAxes,[0 times]); 
            ylim(app.PSIRAxes,'auto');            

        end
    end

 

    % Callbacks that handle component events
    methods (Access = private)

        % Code that executes after component creation
        function startupFcn(app)
            %initialize variables to default values
            app.D = app.DEditField.Value;
            app.Wt = app.WeightEditField.Value;
            app.Hct = app.HctEditField.Value;
            app.Hctm = app.HctmEditField.Value;
            app.GFR = app.GFREditField.Value;
            app.Vb = app.VbEditField.Value;
            app.Ve = app.VeEditField.Value;
            app.K = app.KEditField.Value;
            app.PSm = app.PSmEditField.Value;
            app.ve = app.veEditField.Value;
            app.vb = app.vbEditField.Value;
            app.PSs = app.PSsEditField.Value;
            app.ves = app.vesEditField.Value;
            app.vbs = app.vbsEditField.Value;           
            app.r1 = app.r1EditField.Value;
            app.T1b0 = app.T1b0EditField.Value;
            app.T1m0 = app.T1m0EditField.Value;
            app.T1s0 = app.T1s0EditField.Value;
            app.fc = app.fcEditField.Value;
            app.tcr = app.tcrEditField.Value;
            app.fcs  = app.fcsEditField.Value;
            app.tcrs  = app.tcrsEditField.Value;            
            %run model for calculations from parameters, and plot results
            CalcTK(app);            
        end

        % Value changed function: T1m0FactSlider
        function T1m0FactSliderValueChanged(app, event)
            value = app.T1m0FactSlider.Value;
            app.T1m0 = app.T1m0EditField.Value * value; %update value
            CalcTK(app);            
        end

        % Value changed function: T1b0FactSlider
        function T1b0FactSliderValueChanged(app, event)
            value = app.T1b0FactSlider.Value;
            app.T1b0 = app.T1b0EditField.Value * value; %update value
            CalcTK(app);
        end

        % Value changed function: r1FactSlider
        function r1FactSliderValueChanged(app, event)
            value = app.r1FactSlider.Value;
            app.r1 = app.r1EditField.Value * value;  %update value
            CalcTK(app);            
        end

        % Value changed function: vbFactSlider
        function vbFactSliderValueChanged(app, event)
            value = app.vbFactSlider.Value;
            app.vb = app.vbEditField.Value * value; %update value
            if gt(app.vb,1) %check to make sure vb is not > 1
                warning('vb gt 1; clipped')
                app.vb = 1; % clip value to 1
            end
            CalcTK(app);            
        end

        % Value changed function: veFactSlider
        function veFactSliderValueChanged(app, event)
            value = app.veFactSlider.Value;
            app.ve = app.veEditField.Value * value;
            if gt(app.ve,1)
                warning('ve gt 1; clipped')
                app.ve = 1;
            end            
            CalcTK(app);            
        end

        % Value changed function: PSmFactSlider
        function PSmFactSliderValueChanged(app, event)
            value = app.PSmFactSlider.Value;
            app.PSm = app.PSmEditField.Value * value;
            CalcTK(app);          
        end

        % Value changed function: KFactSlider
        function KFactSliderValueChanged(app, event)
            value = app.KFactSlider.Value;
            app.K= app.KEditField.Value * value;
            CalcTK(app);
        end

        % Value changed function: VeFactSlider
        function VeFactSliderValueChanged(app, event)
            value = app.VeFactSlider.Value;
            app.Ve = app.VeEditField.Value * value;
            CalcTK(app);
        end

        % Value changed function: VbFactSlider
        function VbFactSliderValueChanged(app, event)
            value = app.VbFactSlider.Value;
            app.Vb = app.VbEditField.Value * value;
            CalcTK(app);            
        end

        % Value changed function: GFRFactSlider
        function GFRFactSliderValueChanged(app, event)
            value = app.GFRFactSlider.Value;
            app.GFR = app.GFREditField.Value * value;
            CalcTK(app);            
        end

        % Value changed function: HctFactSlider
        function HctFactSliderValueChanged(app, event)
            value = app.HctFactSlider.Value;
            app.Hct = app.HctEditField.Value * value;
            if gt(app.Hct,1)
                warning('Hct gt 1; clipped')
                app.Hct = 0.99;
            end
            CalcTK(app);
        end

        % Value changed function: WtFactSlider
        function WtFactSliderValueChanged(app, event)
            value = app.WtFactSlider.Value;
            app.Wt = app.WeightEditField.Value * value;
            CalcTK(app);            
        end

        % Value changed function: DFactSlider
        function DFactSliderValueChanged(app, event)
            value = app.DFactSlider.Value;
            app.D = app.DEditField.Value * value;
            CalcTK(app);            
        end

        % Value changed function: PSsEditField
        function PSsEditFieldValueChanged(app, event)
            value = app.PSsEditField.Value;
            if  lt(value,0)
                warning('PSs lt 0; clipped')
                app.PSsEditField.Value = 0;
                app.PSs = 0;
            elseif gt (value,5)
                warning('PSs gt 5; clipped')
                app.PSsEditField.Value = 5;
                app.PSs = 5;
            else
                app.PSs= value;
            end           
            CalcTK(app);            
            
        end

        % Value changed function: vesEditField
        function vesEditFieldValueChanged(app, event)
            value = app.vesEditField.Value;
            if  lt(value,0)
                warning('ves lt 0; clipped')
                app.vesEditField.Value = 0;
                app.ves= 0;
            elseif gt (value,1)
                warning('ves gt 1; clipped')
                app.vesEditField.Value = 1;
                app.ves= 1;
            else
                app.ves= value;
            end
            CalcTK(app); 
        end

        % Value changed function: vbsEditField
        function vbsEditFieldValueChanged(app, event)
            value = app.vbsEditField.Value;
            if  lt(value,0)
                warning('vbs lt 0; clipped')
                app.vbsEditField.Value = 0;
                app.vbs= 0;
            elseif gt (value,1)
                warning('vbs gt 1; clipped')
                app.vbsEditField.Value = 1;
                app.vbs= 1;
            else
                app.vbs= value;
            end
            CalcTK(app); 
        end

        % Value changed function: PSsFactSlider
        function PSsFactSliderValueChanged(app, event)
            value = app.PSsFactSlider.Value;
            app.PSs = app.PSsEditField.Value * value;
            CalcTK(app); 
        end

        % Value changed function: vesFactSlider
        function vesFactSliderValueChanged(app, event)
            value = app.vesFactSlider.Value;
            app.ves = app.vesEditField.Value * value;
            if gt(app.ves,1)
                warning('ves gt 1; clipped')
                app.ves = 1;
            end
            CalcTK(app); 
        end

        % Value changed function: vbsFactSlider
        function vbsFactSliderValueChanged(app, event)
            value = app.vbsFactSlider.Value;
            app.vbs = app.vbsEditField.Value * value;
            if gt(app.vbs,1)
                warning('vbs gt 1; clipped')
                app.vbs = 1;
            end
            CalcTK(app); 
        end

        % Value changed function: T1s0EditField
        function T1s0EditFieldValueChanged(app, event)
            value = app.T1s0EditField.Value;
            if  lt(value,500)
                warning('T1s0 lt 500; clipped')
                app.T1s0EditField.Value = 500;
                app.T1s0= 500;
            elseif gt (value,2000)
                warning('T1s0 gt 2000; clipped')
                app.T1s0EditField.Value = 2000;
                app.T1s0= 2000;
            else
                app.T1s0= value;
            end
            CalcTK(app); 
        end

        % Value changed function: T1s0FactSlider
        function T1s0FactSliderValueChanged(app, event)
            value = app.T1s0FactSlider.Value;
            app.T1s0 = app.T1s0EditField.Value * value;
            CalcTK(app); 
        end

        % Value changed function: DEditField
        function DEditFieldValueChanged(app, event)
            value = app.DEditField.Value;
            if  lt(value,0)
                warning('D lt 0; clipped')
                app.DEditField.Value = 0;
                app.D= 0
            elseif gt (value,0.25)
                warning('D gt 0.25; clipped')
                app.DEditField.Value = 0.25;
                app.D= 0.25;
            else
                app.D= value;
            end
            CalcTK(app);
        end

        % Value changed function: HctEditField
        function HctEditFieldValueChanged(app, event)
            value = app.HctEditField.Value;
            if  lt(value,0.1)
                warning('Hct lt 0.1; clipped')
                app.HctEditField.Value = 0.1;
                app.Hct= 0.1;
            elseif gt (value,0.9)
                warning('Hct gt 0.9; clipped')
                app.HctEditField.Value = 0.9;
                app.Hct= 0.9;
            else
                app.Hct= value;
            end
            CalcTK(app);            
        end

        % Value changed function: GFREditField
        function GFREditFieldValueChanged(app, event)
            value = app.GFREditField.Value;
            if  lt(value,0)
                warning('GFR lt 0; clipped')
                app.GFREditField.Value = 0;
                app.GFR= 0;
            elseif gt (value,150)
                warning('GFR gt 150; clipped')
                app.GFREditField.Value = 150;
                app.GFR= 150;
            else
                app.GFR= value;
            end
            CalcTK(app);
        end

        % Value changed function: VbEditField
        function VbEditFieldValueChanged(app, event)
            value = app.VbEditField.Value;
            if  lt(value,0.01)
                warning('Vb lt 0.01; clipped')
                app.VbEditField.Value = 0.01;
                app.Vb= 0.01;
            elseif gt (value,0.25)
                warning('Vb gt 0.25; clipped')
                app.VbEditField.Value = 0.25;
                app.Vb= 0.25;
            else
                app.Vb= value;
            end
            CalcTK(app);            
        end

        % Value changed function: VeEditField
        function VeEditFieldValueChanged(app, event)
            value = app.VeEditField.Value;
            if  lt(value,0.01)
                warning('D lt 0.01; clipped')
                app.VeEditField.Value = 0.01;
                app.Ve= 0.01;
            elseif gt (value,0.50)
                warning('Ve gt 0.50; clipped')
                app.VeEditField.Value = 0.5;
                app.Ve= 0.5;
            else
                app.Ve= value;
            end
            CalcTK(app);            
        end

        % Value changed function: KEditField
        function KEditFieldValueChanged(app, event)
            value = app.KEditField.Value;
            if  lt(value,0)
                warning('K lt 0; clipped')
                app.KEditField.Value = 0;
                app.K= 0;
            elseif gt (value,0.5)
                warning('K gt 0.5; clipped')
                app.KEditField.Value = 0.5;
                app.K= 0.5;
            else
                app.K= value;
            end
            CalcTK(app);            
        end

        % Value changed function: PSmEditField
        function PSmEditFieldValueChanged(app, event)
            value = app.PSmEditField.Value;
             if  lt(value,0)
                warning('PSm lt 0; clipped')
                app.PSmEditField.Value = 0;
                app.PSm= 0;
            elseif gt (value,5)
                warning('PSm gt 5; clipped')
                app.PSmEditField.Value = 5;
                app.PSm= 5;
            else
                app.PSm= value;
            end
            CalcTK(app);           
        end

        % Value changed function: veEditField
        function veEditFieldValueChanged(app, event)
            value = app.veEditField.Value;
            if  lt(value,0)
                warning('ve lt 0; clipped')
                app.veEditField.Value = 0;
                app.ve= 0;
            elseif gt (value,1)
                warning('ve gt 1; clipped')
                app.veEditField.Value = 1;
                app.ve= 1;
            else
                app.ve= value;
            end
            CalcTK(app);            
        end

        % Value changed function: vbEditField
        function vbEditFieldValueChanged(app, event)
            value = app.vbEditField.Value;
            if  lt(value,0)
                warning('vb lt 0; clipped')
                app.vbEditField.Value = 0;
                app.vb= 0;
            elseif gt (value,1)
                warning('vb gt 1; clipped')
                app.vbEditField.Value = 1;
                app.vb= 1;
            else
                app.vb= value;
            end
            CalcTK(app);          
        end

        % Value changed function: r1EditField
        function r1EditFieldValueChanged(app, event)
            value = app.r1EditField.Value;
               if  lt(value,0)
                warning('r1 lt 0; clipped')
                app.r1EditField.Value = 0;
                app.r1= 0;
            elseif gt (value,0.1)
                warning('r1 gt 0.1; clipped')
                app.r1EditField.Value = 0.1;
                app.r1= 0.1;
            else
                app.r1= value;
            end
            CalcTK(app);         
        end

        % Value changed function: T1b0EditField
        function T1b0EditFieldValueChanged(app, event)
            value = app.T1b0EditField.Value;
            if  lt(value,100)
                warning('T1b0 lt 100; clipped')
                app.T1b0EditField.Value = 100;
                app.T1b0= 100;
            elseif gt (value,5000)
                warning('T1b0 gt 5000; clipped')
                app.T1b0EditField.Value = 5000;
                app.T1b0= 5000;
            else
                app.T1b0= value;
            end
            CalcTK(app);            
        end

        % Value changed function: T1m0EditField
        function T1m0EditFieldValueChanged(app, event)
            value = app.T1m0EditField.Value;
            if  lt(value,100)
                warning('T1m0 lt 100; clipped')
                app.T1m0EditField.Value = 100;
                app.T1m0= 100;
            elseif gt (value,5000)
                warning('T1m0 gt 5000; clipped')
                app.T1m0EditField.Value = 5000;
                app.T1m0= 5000;
            else
                app.T1m0= value;
            end
            CalcTK(app);            
        end

        % Value changed function: WeightEditField
        function WeightEditFieldValueChanged(app, event)
            value = app.WeightEditField.Value;
            if  lt(value,1)
                warning('Weight lt 1; clipped')
                app.WeightEditField.Value = 1;
                app.Wt= 1;
            elseif gt (value,300)
                warning('Weight gt 300; clipped')
                app.WeightEditField.Value = 300;
                app.Wt= 300;
            else
                app.Wt= value;
            end  
            CalcTK(app);            
        end

        % Value changed function: HctmFactSlider
        function HctmFactSliderValueChanged(app, event)
            value = app.HctmFactSlider.Value;
                        
            app.Hctm = app.HctmEditField.Value * value;
            if gt(app.Hctm,1)
                warning('Hctm gt 1; clipped')
                app.Hctm = 0.99;
            end
            CalcTK(app);
            
        end

        % Value changed function: HctmEditField
        function HctmEditFieldValueChanged(app, event)
         value = app.HctmEditField.Value;

            if  lt(value,0.1)
                warning('Hctm lt 0.1; clipped')
                app.HctmEditField.Value = 0.1;
                app.tissHct= 0.1;
            elseif gt (value,0.9)
                warning('Hctm gt 0.9; clipped')
                app.HctmEditField.Value = 0.9;
                app.Hctm= 0.9;
            else
                app.Hctm= value;
            end
            CalcTK(app);  
            
        end

        % Value changed function: fcsEditField
        function fcsEditFieldValueChanged(app, event)
            value = app.fcsEditField.Value;
            if gt (value,1.0)
                warning('fcs gt 1.0; clipped') % fcs cannot be gt 1.0
                app.fcsEditField.Value = 1.0;
                app.fcs = 1.0;
            end
            if lt (value,0.1) %check to make sure fcs is at least 0.1
                warning('fcs lt 0.1; clipped') % set fcs to be gt 0.1
                app.fcsEditField.Value = 0.1;
                app.fcs = 0.1;
            end
            CalcTK(app);                
        end

        % Value changed function: fcsFactSlider
        function fcsFactSliderValueChanged(app, event)
            value = app.fcsFactSlider.Value;
            app.fcs = app.fcsEditField.Value * value;
            if gt(app.fcs,1)
                warning('fcs gt 1; clipped')
                app.fcs = 0.99;
            end
            if lt (app.fcs,0.1) %check to make sure fcs is at least 0.1
                warning('fcs lt 0.1; clipped') % set fcs to be gt 0.1
                app.fcs = 0.1;
            end
            CalcTK(app);            
            
        end

        % Value changed function: tcrsEditField
        function tcrsEditFieldValueChanged(app, event)
            value = app.tcrsEditField.Value;
            app.tcrs = value; % update the value of tcrs
            if lt(app.tcrs,2) %check to make sure tcrs is at least 2 s
                warning('tcrs lt 2; clipped')
                app.tcr = 2;
            end 
            CalcTK(app);             
        end

        % Value changed function: tcrsFactSlider
        function tcrsFactSliderValueChanged(app, event)
            value = app.tcrsFactSlider.Value;
            app.tcrs = app.tcrsEditField.Value * value;
            if lt(app.tcrs,2) %check to make sure tcrs is at least 2 s
                warning('tcrs lt 2; clipped')
                app.tcr = 2;
            end             
            CalcTK(app); 
        end

        % Value changed function: fcEditField
        function fcEditFieldValueChanged(app, event)
            value = app.fcEditField.Value;
            if gt (value,1.0)
                warning('fc gt 1.0; clipped') % fc cannot be gt 1.0
                app.fcEditField.Value = 1.0;
                app.fc = 1.0;
            end
            if lt (app.fc,0.1) %check to make sure fc is at least 0.1
                warning('fc lt 0.1; clipped') % set fc to be gt 0.1
                app.fcEditField.Value = 0.1;
                app.fc = 0.1;
            end
            CalcTK(app); 
        end

        % Value changed function: fcFactSlider
        function fcFactSliderValueChanged(app, event)
            value = app.fcFactSlider.Value;
            app.fc = app.fcEditField.Value * value;
            if gt(app.fc,1)
                warning('fc gt 1; clipped')
                app.fc = 0.99;
            end
            if lt (app.fc,0.1) %check to make sure fc is at least 0.1
                warning('fc lt 0.1; clipped') % set fc to be gt 0.1
                app.fc = 0.1;
            end
            CalcTK(app); 
        end

        % Value changed function: tcrEditField
        function tcrEditFieldValueChanged(app, event)
            value = app.tcrEditField.Value;
            app.tcr = value; %update tcr value
            if lt(app.tcr,2) %check to make sure tcr is at least 2 s
                warning('tcr lt 2; clipped')
                app.tcr = 2;
            end            
            CalcTK(app); 
        end

        % Value changed function: tcrFactSlider
        function tcrFactSliderValueChanged(app, event)
            value = app.tcrFactSlider.Value;
            app.tcr = app.tcrEditField.Value * value;
            if lt(app.tcr,2) %check to make sure tcr is at least 2 s
                warning('tcr lt 2; clipped')
                app.tcr = 2;
            end 
            CalcTK(app);             
        end

        % Changes arrangement of the app based on UIFigure width
        function updateAppLayout(app, event)
            currentFigureWidth = app.UIFigure.Position(3);
            if(currentFigureWidth <= app.onePanelWidth)
                % Change to a 2x1 grid
                app.GridLayout.RowHeight = {1001, 1001};
                app.GridLayout.ColumnWidth = {'1x'};
                app.RightPanel.Layout.Row = 2;
                app.RightPanel.Layout.Column = 1;
            else
                % Change to a 1x2 grid
                app.GridLayout.RowHeight = {'1x'};
                app.GridLayout.ColumnWidth = {346, '1x'};
                app.RightPanel.Layout.Row = 1;
                app.RightPanel.Layout.Column = 2;
            end
        end
    end

    % Component initialization
    methods (Access = private)

        % Create UIFigure and components
        function createComponents(app)

            % Create UIFigure and hide until all components are created
            app.UIFigure = uifigure('Visible', 'off');
            app.UIFigure.AutoResizeChildren = 'off';
            app.UIFigure.Position = [100 100 1175 1001];
            app.UIFigure.Name = 'MATLAB App';
            app.UIFigure.SizeChangedFcn = createCallbackFcn(app, @updateAppLayout, true);

            % Create ParametersMenu
            app.ParametersMenu = uimenu(app.UIFigure);
            app.ParametersMenu.Text = 'Parameters';

            % Create DcontrastdosemmolkgMenu
            app.DcontrastdosemmolkgMenu = uimenu(app.ParametersMenu);
            app.DcontrastdosemmolkgMenu.Text = 'D contrast dose (mmol/kg)';

            % Create WeightkgMenu
            app.WeightkgMenu = uimenu(app.ParametersMenu);
            app.WeightkgMenu.Text = 'Weight (kg)';

            % Create HCThematocritfractionMenu
            app.HCThematocritfractionMenu = uimenu(app.ParametersMenu);
            app.HCThematocritfractionMenu.Text = 'HCT hematocrit (fraction)';

            % Create GFRmLminfor70kgpersonMenu
            app.GFRmLminfor70kgpersonMenu = uimenu(app.ParametersMenu);
            app.GFRmLminfor70kgpersonMenu.Text = 'GFR (mL/min) (for 70 kg person)';

            % Create VbbodybloodvolumeweightLkgMenu
            app.VbbodybloodvolumeweightLkgMenu = uimenu(app.ParametersMenu);
            app.VbbodybloodvolumeweightLkgMenu.Text = 'Vb body blood volume/weight (L/kg)';

            % Create VebodyextracellularextravascularspaceEESvolumeweightLkgMenu
            app.VebodyextracellularextravascularspaceEESvolumeweightLkgMenu = uimenu(app.ParametersMenu);
            app.VebodyextracellularextravascularspaceEESvolumeweightLkgMenu.Text = 'Ve body extracellular extravascular space (EES) volume/weight (L/kg)';

            % Create KbodycapillarypermeabilityweightmLminMenu
            app.KbodycapillarypermeabilityweightmLminMenu = uimenu(app.ParametersMenu);
            app.KbodycapillarypermeabilityweightmLminMenu.Text = 'K body capillary permeability/weight (mL/min)';

            % Create PSmmyocardialcapillarypermeabilitysurfaceareavolmLminMenu
            app.PSmmyocardialcapillarypermeabilitysurfaceareavolmLminMenu = uimenu(app.ParametersMenu);
            app.PSmmyocardialcapillarypermeabilitysurfaceareavolmLminMenu.Text = 'PSm myocardial capillary permeability-surface area/vol (mL/min)';

            % Create vemyocardialfractionalEESfractionMenu
            app.vemyocardialfractionalEESfractionMenu = uimenu(app.ParametersMenu);
            app.vemyocardialfractionalEESfractionMenu.Text = 've myocardial fractional EES (fraction)';

            % Create vbmyocardialfractionalbloodvolumefractionMenu
            app.vbmyocardialfractionalbloodvolumefractionMenu = uimenu(app.ParametersMenu);
            app.vbmyocardialfractionalbloodvolumefractionMenu.Text = 'vb myocardial fractional blood volume (fraction)';

            % Create PSsscarcapillarypermeabilitysurfaceareavolmLminMenu
            app.PSsscarcapillarypermeabilitysurfaceareavolmLminMenu = uimenu(app.ParametersMenu);
            app.PSsscarcapillarypermeabilitysurfaceareavolmLminMenu.Text = 'PSs scar capillary permeability-surface area/vol (mL/min)';

            % Create vesscarfractionalEESfractionMenu
            app.vesscarfractionalEESfractionMenu = uimenu(app.ParametersMenu);
            app.vesscarfractionalEESfractionMenu.Text = 'ves scar fractional EES (fraction)';

            % Create vbsscarfractionalbloodvolumefractionMenu
            app.vbsscarfractionalbloodvolumefractionMenu = uimenu(app.ParametersMenu);
            app.vbsscarfractionalbloodvolumefractionMenu.Text = 'vbs scar fractional blood volume (fraction)';

            % Create r1contrastT1relaxivityLmmolsMenu
            app.r1contrastT1relaxivityLmmolsMenu = uimenu(app.ParametersMenu);
            app.r1contrastT1relaxivityLmmolsMenu.Text = 'r1 contrast T1 relaxivity L/mmol/s';

            % Create T1b0baselinebloodT1msMenu
            app.T1b0baselinebloodT1msMenu = uimenu(app.ParametersMenu);
            app.T1b0baselinebloodT1msMenu.Text = 'T1b0 baseline blood T1 (ms)';

            % Create T1m0baselinemyocardialT1msMenu
            app.T1m0baselinemyocardialT1msMenu = uimenu(app.ParametersMenu);
            app.T1m0baselinemyocardialT1msMenu.Text = 'T1m0 baseline myocardial T1 (ms)';

            % Create T1s0baselinescarT1msMenu
            app.T1s0baselinescarT1msMenu = uimenu(app.ParametersMenu);
            app.T1s0baselinescarT1msMenu.Text = 'T1s0 baseline scar T1 (ms)';

            % Create fcpericapillaryEESfractionMenu
            app.fcpericapillaryEESfractionMenu = uimenu(app.ParametersMenu);
            app.fcpericapillaryEESfractionMenu.Text = 'fc pericapillary EES fraction ';

            % Create tcrtimeconstantforpericapillaryremoteexchangeMenu
            app.tcrtimeconstantforpericapillaryremoteexchangeMenu = uimenu(app.ParametersMenu);
            app.tcrtimeconstantforpericapillaryremoteexchangeMenu.Text = 'tcr time constant for pericapillary-remote exchange';

            % Create GridLayout
            app.GridLayout = uigridlayout(app.UIFigure);
            app.GridLayout.ColumnWidth = {346, '1x'};
            app.GridLayout.RowHeight = {'1x'};
            app.GridLayout.ColumnSpacing = 0;
            app.GridLayout.RowSpacing = 0;
            app.GridLayout.Padding = [0 0 0 0];
            app.GridLayout.Scrollable = 'on';

            % Create LeftPanel
            app.LeftPanel = uipanel(app.GridLayout);
            app.LeftPanel.Layout.Row = 1;
            app.LeftPanel.Layout.Column = 1;

            % Create DEditFieldLabel
            app.DEditFieldLabel = uilabel(app.LeftPanel);
            app.DEditFieldLabel.HorizontalAlignment = 'right';
            app.DEditFieldLabel.Position = [22 969 25 22];
            app.DEditFieldLabel.Text = 'D';

            % Create DEditField
            app.DEditField = uieditfield(app.LeftPanel, 'numeric');
            app.DEditField.ValueChangedFcn = createCallbackFcn(app, @DEditFieldValueChanged, true);
            app.DEditField.Position = [62 969 35 22];
            app.DEditField.Value = 0.1;

            % Create DFactSliderLabel
            app.DFactSliderLabel = uilabel(app.LeftPanel);
            app.DFactSliderLabel.HorizontalAlignment = 'right';
            app.DFactSliderLabel.Position = [121 969 38 22];
            app.DFactSliderLabel.Text = 'DFact';

            % Create DFactSlider
            app.DFactSlider = uislider(app.LeftPanel);
            app.DFactSlider.Limits = [0 2];
            app.DFactSlider.ValueChangedFcn = createCallbackFcn(app, @DFactSliderValueChanged, true);
            app.DFactSlider.MinorTicks = [0 0.1 0.2 0.3 0.4 0.5 0.6 0.7 0.8 0.9 1 1.1 1.2 1.3 1.4 1.5 1.6 1.7 1.8 1.9 2];
            app.DFactSlider.Position = [180 979 150 3];
            app.DFactSlider.Value = 1;

            % Create HctEditFieldLabel
            app.HctEditFieldLabel = uilabel(app.LeftPanel);
            app.HctEditFieldLabel.HorizontalAlignment = 'right';
            app.HctEditFieldLabel.Position = [21 878 25 22];
            app.HctEditFieldLabel.Text = 'Hct';

            % Create HctEditField
            app.HctEditField = uieditfield(app.LeftPanel, 'numeric');
            app.HctEditField.ValueChangedFcn = createCallbackFcn(app, @HctEditFieldValueChanged, true);
            app.HctEditField.Position = [61 878 35 22];
            app.HctEditField.Value = 0.42;

            % Create WtFactSliderLabel
            app.WtFactSliderLabel = uilabel(app.LeftPanel);
            app.WtFactSliderLabel.HorizontalAlignment = 'right';
            app.WtFactSliderLabel.Position = [116 921 43 22];
            app.WtFactSliderLabel.Text = 'WtFact';

            % Create WtFactSlider
            app.WtFactSlider = uislider(app.LeftPanel);
            app.WtFactSlider.Limits = [0 2];
            app.WtFactSlider.ValueChangedFcn = createCallbackFcn(app, @WtFactSliderValueChanged, true);
            app.WtFactSlider.MinorTicks = [0 0.1 0.2 0.3 0.4 0.5 0.6 0.7 0.8 0.9 1 1.1 1.2 1.3 1.4 1.5 1.6 1.7 1.8 1.9 2];
            app.WtFactSlider.Position = [180 931 150 3];
            app.WtFactSlider.Value = 1;

            % Create HctFactSliderLabel
            app.HctFactSliderLabel = uilabel(app.LeftPanel);
            app.HctFactSliderLabel.HorizontalAlignment = 'right';
            app.HctFactSliderLabel.Position = [112 878 47 22];
            app.HctFactSliderLabel.Text = 'HctFact';

            % Create HctFactSlider
            app.HctFactSlider = uislider(app.LeftPanel);
            app.HctFactSlider.Limits = [0 2];
            app.HctFactSlider.ValueChangedFcn = createCallbackFcn(app, @HctFactSliderValueChanged, true);
            app.HctFactSlider.MinorTicks = [0 0.1 0.2 0.3 0.4 0.5 0.6 0.7 0.8 0.9 1 1.1 1.2 1.3 1.4 1.5 1.6 1.7 1.8 1.9 2];
            app.HctFactSlider.Position = [180 888 150 3];
            app.HctFactSlider.Value = 1;

            % Create GFRFactSliderLabel
            app.GFRFactSliderLabel = uilabel(app.LeftPanel);
            app.GFRFactSliderLabel.HorizontalAlignment = 'right';
            app.GFRFactSliderLabel.Position = [106 789 54 22];
            app.GFRFactSliderLabel.Text = 'GFRFact';

            % Create GFRFactSlider
            app.GFRFactSlider = uislider(app.LeftPanel);
            app.GFRFactSlider.Limits = [0 2];
            app.GFRFactSlider.ValueChangedFcn = createCallbackFcn(app, @GFRFactSliderValueChanged, true);
            app.GFRFactSlider.MinorTicks = [0 0.1 0.2 0.3 0.4 0.5 0.6 0.7 0.8 0.9 1 1.1 1.2 1.3 1.4 1.5 1.6 1.7 1.8 1.9 2];
            app.GFRFactSlider.Position = [181 799 150 3];
            app.GFRFactSlider.Value = 1;

            % Create VbFactSliderLabel
            app.VbFactSliderLabel = uilabel(app.LeftPanel);
            app.VbFactSliderLabel.HorizontalAlignment = 'right';
            app.VbFactSliderLabel.Position = [119 747 44 22];
            app.VbFactSliderLabel.Text = 'VbFact';

            % Create VbFactSlider
            app.VbFactSlider = uislider(app.LeftPanel);
            app.VbFactSlider.Limits = [0 2];
            app.VbFactSlider.ValueChangedFcn = createCallbackFcn(app, @VbFactSliderValueChanged, true);
            app.VbFactSlider.MinorTicks = [0 0.1 0.2 0.3 0.4 0.5 0.6 0.7 0.8 0.9 1 1.1 1.2 1.3 1.4 1.5 1.6 1.7 1.8 1.9 2];
            app.VbFactSlider.Position = [184 757 150 3];
            app.VbFactSlider.Value = 1;

            % Create VeFactSliderLabel
            app.VeFactSliderLabel = uilabel(app.LeftPanel);
            app.VeFactSliderLabel.HorizontalAlignment = 'right';
            app.VeFactSliderLabel.Position = [120 701 43 22];
            app.VeFactSliderLabel.Text = 'VeFact';

            % Create VeFactSlider
            app.VeFactSlider = uislider(app.LeftPanel);
            app.VeFactSlider.Limits = [0 2];
            app.VeFactSlider.ValueChangedFcn = createCallbackFcn(app, @VeFactSliderValueChanged, true);
            app.VeFactSlider.MinorTicks = [0 0.1 0.2 0.3 0.4 0.5 0.6 0.7 0.8 0.9 1 1.1 1.2 1.3 1.4 1.5 1.6 1.7 1.8 1.9 2];
            app.VeFactSlider.Position = [184 711 150 3];
            app.VeFactSlider.Value = 1;

            % Create KFactSliderLabel
            app.KFactSliderLabel = uilabel(app.LeftPanel);
            app.KFactSliderLabel.HorizontalAlignment = 'right';
            app.KFactSliderLabel.Position = [124 659 37 22];
            app.KFactSliderLabel.Text = 'KFact';

            % Create KFactSlider
            app.KFactSlider = uislider(app.LeftPanel);
            app.KFactSlider.Limits = [0 2];
            app.KFactSlider.ValueChangedFcn = createCallbackFcn(app, @KFactSliderValueChanged, true);
            app.KFactSlider.MinorTicks = [0 0.1 0.2 0.3 0.4 0.5 0.6 0.7 0.8 0.9 1 1.1 1.2 1.3 1.4 1.5 1.6 1.7 1.8 1.9 2];
            app.KFactSlider.Position = [182 669 150 3];
            app.KFactSlider.Value = 1;

            % Create PSmFactSliderLabel
            app.PSmFactSliderLabel = uilabel(app.LeftPanel);
            app.PSmFactSliderLabel.HorizontalAlignment = 'right';
            app.PSmFactSliderLabel.Position = [108 615 55 22];
            app.PSmFactSliderLabel.Text = 'PSmFact';

            % Create PSmFactSlider
            app.PSmFactSlider = uislider(app.LeftPanel);
            app.PSmFactSlider.Limits = [0 2];
            app.PSmFactSlider.ValueChangedFcn = createCallbackFcn(app, @PSmFactSliderValueChanged, true);
            app.PSmFactSlider.MinorTicks = [0 0.1 0.2 0.3 0.4 0.5 0.6 0.7 0.8 0.9 1 1.1 1.2 1.3 1.4 1.5 1.6 1.7 1.8 1.9 2];
            app.PSmFactSlider.Position = [184 625 150 3];
            app.PSmFactSlider.Value = 1;

            % Create veFactSliderLabel
            app.veFactSliderLabel = uilabel(app.LeftPanel);
            app.veFactSliderLabel.HorizontalAlignment = 'right';
            app.veFactSliderLabel.Position = [123 575 42 22];
            app.veFactSliderLabel.Text = 'veFact';

            % Create veFactSlider
            app.veFactSlider = uislider(app.LeftPanel);
            app.veFactSlider.Limits = [0 2];
            app.veFactSlider.ValueChangedFcn = createCallbackFcn(app, @veFactSliderValueChanged, true);
            app.veFactSlider.MinorTicks = [0 0.1 0.2 0.3 0.4 0.5 0.6 0.7 0.8 0.9 1 1.1 1.2 1.3 1.4 1.5 1.6 1.7 1.8 1.9 2];
            app.veFactSlider.Position = [186 585 150 3];
            app.veFactSlider.Value = 1;

            % Create vbFactSliderLabel
            app.vbFactSliderLabel = uilabel(app.LeftPanel);
            app.vbFactSliderLabel.HorizontalAlignment = 'right';
            app.vbFactSliderLabel.Position = [123 532 42 22];
            app.vbFactSliderLabel.Text = 'vbFact';

            % Create vbFactSlider
            app.vbFactSlider = uislider(app.LeftPanel);
            app.vbFactSlider.Limits = [0 2];
            app.vbFactSlider.ValueChangedFcn = createCallbackFcn(app, @vbFactSliderValueChanged, true);
            app.vbFactSlider.MinorTicks = [0 0.1 0.2 0.3 0.4 0.5 0.6 0.7 0.8 0.9 1 1.1 1.2 1.3 1.4 1.5 1.6 1.7 1.8 1.9 2];
            app.vbFactSlider.Position = [186 542 150 3];
            app.vbFactSlider.Value = 1;

            % Create r1FactSliderLabel
            app.r1FactSliderLabel = uilabel(app.LeftPanel);
            app.r1FactSliderLabel.HorizontalAlignment = 'right';
            app.r1FactSliderLabel.Position = [124 363 40 22];
            app.r1FactSliderLabel.Text = 'r1Fact';

            % Create r1FactSlider
            app.r1FactSlider = uislider(app.LeftPanel);
            app.r1FactSlider.Limits = [0 2];
            app.r1FactSlider.ValueChangedFcn = createCallbackFcn(app, @r1FactSliderValueChanged, true);
            app.r1FactSlider.MinorTicks = [0 0.1 0.2 0.3 0.4 0.5 0.6 0.7 0.8 0.9 1 1.1 1.2 1.3 1.4 1.5 1.6 1.7 1.8 1.9 2];
            app.r1FactSlider.Position = [185 373 150 3];
            app.r1FactSlider.Value = 1;

            % Create T1b0FactSliderLabel
            app.T1b0FactSliderLabel = uilabel(app.LeftPanel);
            app.T1b0FactSliderLabel.HorizontalAlignment = 'right';
            app.T1b0FactSliderLabel.Position = [109 313 56 22];
            app.T1b0FactSliderLabel.Text = 'T1b0Fact';

            % Create T1b0FactSlider
            app.T1b0FactSlider = uislider(app.LeftPanel);
            app.T1b0FactSlider.Limits = [0 2];
            app.T1b0FactSlider.ValueChangedFcn = createCallbackFcn(app, @T1b0FactSliderValueChanged, true);
            app.T1b0FactSlider.MinorTicks = [0 0.1 0.2 0.3 0.4 0.5 0.6 0.7 0.8 0.9 1 1.1 1.2 1.3 1.4 1.5 1.6 1.7 1.8 1.9 2];
            app.T1b0FactSlider.Position = [186 323 150 3];
            app.T1b0FactSlider.Value = 1;

            % Create T1m0FactSliderLabel
            app.T1m0FactSliderLabel = uilabel(app.LeftPanel);
            app.T1m0FactSliderLabel.HorizontalAlignment = 'right';
            app.T1m0FactSliderLabel.Position = [104 271 60 22];
            app.T1m0FactSliderLabel.Text = 'T1m0Fact';

            % Create T1m0FactSlider
            app.T1m0FactSlider = uislider(app.LeftPanel);
            app.T1m0FactSlider.Limits = [0 2];
            app.T1m0FactSlider.ValueChangedFcn = createCallbackFcn(app, @T1m0FactSliderValueChanged, true);
            app.T1m0FactSlider.MinorTicks = [0 0.1 0.2 0.3 0.4 0.5 0.6 0.7 0.8 0.9 1 1.1 1.2 1.3 1.4 1.5 1.6 1.7 1.8 1.9 2];
            app.T1m0FactSlider.Position = [185 281 150 3];
            app.T1m0FactSlider.Value = 1;

            % Create GFREditFieldLabel
            app.GFREditFieldLabel = uilabel(app.LeftPanel);
            app.GFREditFieldLabel.HorizontalAlignment = 'right';
            app.GFREditFieldLabel.Position = [21 789 30 22];
            app.GFREditFieldLabel.Text = 'GFR';

            % Create GFREditField
            app.GFREditField = uieditfield(app.LeftPanel, 'numeric');
            app.GFREditField.ValueChangedFcn = createCallbackFcn(app, @GFREditFieldValueChanged, true);
            app.GFREditField.Position = [66 789 35 22];
            app.GFREditField.Value = 90;

            % Create VbEditFieldLabel
            app.VbEditFieldLabel = uilabel(app.LeftPanel);
            app.VbEditFieldLabel.HorizontalAlignment = 'right';
            app.VbEditFieldLabel.Position = [24 747 25 22];
            app.VbEditFieldLabel.Text = 'Vb';

            % Create VbEditField
            app.VbEditField = uieditfield(app.LeftPanel, 'numeric');
            app.VbEditField.ValueChangedFcn = createCallbackFcn(app, @VbEditFieldValueChanged, true);
            app.VbEditField.Position = [64 747 35 22];
            app.VbEditField.Value = 0.115;

            % Create VeEditFieldLabel
            app.VeEditFieldLabel = uilabel(app.LeftPanel);
            app.VeEditFieldLabel.HorizontalAlignment = 'right';
            app.VeEditFieldLabel.Position = [24 701 25 22];
            app.VeEditFieldLabel.Text = 'Ve';

            % Create VeEditField
            app.VeEditField = uieditfield(app.LeftPanel, 'numeric');
            app.VeEditField.ValueChangedFcn = createCallbackFcn(app, @VeEditFieldValueChanged, true);
            app.VeEditField.Position = [64 701 35 22];
            app.VeEditField.Value = 0.13;

            % Create KEditFieldLabel
            app.KEditFieldLabel = uilabel(app.LeftPanel);
            app.KEditFieldLabel.HorizontalAlignment = 'right';
            app.KEditFieldLabel.Position = [16 659 25 22];
            app.KEditFieldLabel.Text = 'K';

            % Create KEditField
            app.KEditField = uieditfield(app.LeftPanel, 'numeric');
            app.KEditField.ValueChangedFcn = createCallbackFcn(app, @KEditFieldValueChanged, true);
            app.KEditField.Position = [49 659 53 22];
            app.KEditField.Value = 0.0108;

            % Create PSmEditFieldLabel
            app.PSmEditFieldLabel = uilabel(app.LeftPanel);
            app.PSmEditFieldLabel.HorizontalAlignment = 'right';
            app.PSmEditFieldLabel.Position = [15 617 32 22];
            app.PSmEditFieldLabel.Text = 'PSm';

            % Create PSmEditField
            app.PSmEditField = uieditfield(app.LeftPanel, 'numeric');
            app.PSmEditField.ValueChangedFcn = createCallbackFcn(app, @PSmEditFieldValueChanged, true);
            app.PSmEditField.Position = [62 617 35 22];
            app.PSmEditField.Value = 0.32;

            % Create veEditFieldLabel
            app.veEditFieldLabel = uilabel(app.LeftPanel);
            app.veEditFieldLabel.HorizontalAlignment = 'right';
            app.veEditFieldLabel.Position = [23 575 25 22];
            app.veEditFieldLabel.Text = 've';

            % Create veEditField
            app.veEditField = uieditfield(app.LeftPanel, 'numeric');
            app.veEditField.ValueChangedFcn = createCallbackFcn(app, @veEditFieldValueChanged, true);
            app.veEditField.Position = [63 575 35 22];
            app.veEditField.Value = 0.75;

            % Create vbEditFieldLabel
            app.vbEditFieldLabel = uilabel(app.LeftPanel);
            app.vbEditFieldLabel.HorizontalAlignment = 'right';
            app.vbEditFieldLabel.Position = [20 532 25 22];
            app.vbEditFieldLabel.Text = 'vb';

            % Create vbEditField
            app.vbEditField = uieditfield(app.LeftPanel, 'numeric');
            app.vbEditField.ValueChangedFcn = createCallbackFcn(app, @vbEditFieldValueChanged, true);
            app.vbEditField.Position = [60 532 35 22];
            app.vbEditField.Value = 0.11;

            % Create r1EditFieldLabel
            app.r1EditFieldLabel = uilabel(app.LeftPanel);
            app.r1EditFieldLabel.HorizontalAlignment = 'right';
            app.r1EditFieldLabel.Position = [17 363 25 22];
            app.r1EditFieldLabel.Text = 'r1';

            % Create r1EditField
            app.r1EditField = uieditfield(app.LeftPanel, 'numeric');
            app.r1EditField.ValueChangedFcn = createCallbackFcn(app, @r1EditFieldValueChanged, true);
            app.r1EditField.Position = [57 363 49 22];
            app.r1EditField.Value = 0.0042;

            % Create T1b0EditFieldLabel
            app.T1b0EditFieldLabel = uilabel(app.LeftPanel);
            app.T1b0EditFieldLabel.HorizontalAlignment = 'right';
            app.T1b0EditFieldLabel.Position = [15 313 33 22];
            app.T1b0EditFieldLabel.Text = 'T1b0';

            % Create T1b0EditField
            app.T1b0EditField = uieditfield(app.LeftPanel, 'numeric');
            app.T1b0EditField.ValueChangedFcn = createCallbackFcn(app, @T1b0EditFieldValueChanged, true);
            app.T1b0EditField.Position = [62 313 43 22];
            app.T1b0EditField.Value = 1535;

            % Create T1m0EditFieldLabel
            app.T1m0EditFieldLabel = uilabel(app.LeftPanel);
            app.T1m0EditFieldLabel.HorizontalAlignment = 'right';
            app.T1m0EditFieldLabel.Position = [12 271 36 22];
            app.T1m0EditFieldLabel.Text = 'T1m0';

            % Create T1m0EditField
            app.T1m0EditField = uieditfield(app.LeftPanel, 'numeric');
            app.T1m0EditField.ValueChangedFcn = createCallbackFcn(app, @T1m0EditFieldValueChanged, true);
            app.T1m0EditField.Position = [66 271 35 22];
            app.T1m0EditField.Value = 1100;

            % Create WeightEditFieldLabel
            app.WeightEditFieldLabel = uilabel(app.LeftPanel);
            app.WeightEditFieldLabel.HorizontalAlignment = 'right';
            app.WeightEditFieldLabel.Position = [9 921 42 22];
            app.WeightEditFieldLabel.Text = 'Weight';

            % Create WeightEditField
            app.WeightEditField = uieditfield(app.LeftPanel, 'numeric');
            app.WeightEditField.ValueChangedFcn = createCallbackFcn(app, @WeightEditFieldValueChanged, true);
            app.WeightEditField.Position = [66 921 31 22];
            app.WeightEditField.Value = 70;

            % Create PSsEditField
            app.PSsEditField = uieditfield(app.LeftPanel, 'numeric');
            app.PSsEditField.ValueChangedFcn = createCallbackFcn(app, @PSsEditFieldValueChanged, true);
            app.PSsEditField.Position = [62 491 35 22];
            app.PSsEditField.Value = 0.44;

            % Create vesEditField
            app.vesEditField = uieditfield(app.LeftPanel, 'numeric');
            app.vesEditField.ValueChangedFcn = createCallbackFcn(app, @vesEditFieldValueChanged, true);
            app.vesEditField.Position = [59 449 35 22];
            app.vesEditField.Value = 0.96;

            % Create vbsEditField
            app.vbsEditField = uieditfield(app.LeftPanel, 'numeric');
            app.vbsEditField.ValueChangedFcn = createCallbackFcn(app, @vbsEditFieldValueChanged, true);
            app.vbsEditField.Position = [62 407 35 22];
            app.vbsEditField.Value = 0.04;

            % Create PSsFactSliderLabel
            app.PSsFactSliderLabel = uilabel(app.LeftPanel);
            app.PSsFactSliderLabel.HorizontalAlignment = 'right';
            app.PSsFactSliderLabel.Position = [115 491 51 22];
            app.PSsFactSliderLabel.Text = 'PSsFact';

            % Create PSsFactSlider
            app.PSsFactSlider = uislider(app.LeftPanel);
            app.PSsFactSlider.Limits = [0 2];
            app.PSsFactSlider.ValueChangedFcn = createCallbackFcn(app, @PSsFactSliderValueChanged, true);
            app.PSsFactSlider.MinorTicks = [0 0.1 0.2 0.3 0.4 0.5 0.6 0.7 0.8 0.9 1 1.1 1.2 1.3 1.4 1.5 1.6 1.7 1.8 1.9 2];
            app.PSsFactSlider.Position = [187 501 150 3];
            app.PSsFactSlider.Value = 1;

            % Create vesFactSliderLabel
            app.vesFactSliderLabel = uilabel(app.LeftPanel);
            app.vesFactSliderLabel.HorizontalAlignment = 'right';
            app.vesFactSliderLabel.Position = [117 449 48 22];
            app.vesFactSliderLabel.Text = 'vesFact';

            % Create vesFactSlider
            app.vesFactSlider = uislider(app.LeftPanel);
            app.vesFactSlider.Limits = [0 2];
            app.vesFactSlider.ValueChangedFcn = createCallbackFcn(app, @vesFactSliderValueChanged, true);
            app.vesFactSlider.MinorTicks = [0 0.1 0.2 0.3 0.4 0.5 0.6 0.7 0.8 0.9 1 1.1 1.2 1.3 1.4 1.5 1.6 1.7 1.8 1.9 2];
            app.vesFactSlider.Position = [186 459 150 3];
            app.vesFactSlider.Value = 1;

            % Create vbsFactSliderLabel
            app.vbsFactSliderLabel = uilabel(app.LeftPanel);
            app.vbsFactSliderLabel.HorizontalAlignment = 'right';
            app.vbsFactSliderLabel.Position = [118 407 48 22];
            app.vbsFactSliderLabel.Text = 'vbsFact';

            % Create vbsFactSlider
            app.vbsFactSlider = uislider(app.LeftPanel);
            app.vbsFactSlider.Limits = [0 2];
            app.vbsFactSlider.ValueChangedFcn = createCallbackFcn(app, @vbsFactSliderValueChanged, true);
            app.vbsFactSlider.MinorTicks = [0 0.1 0.2 0.3 0.4 0.5 0.6 0.7 0.8 0.9 1 1.1 1.2 1.3 1.4 1.5 1.6 1.7 1.8 1.9 2];
            app.vbsFactSlider.Position = [187 417 150 3];
            app.vbsFactSlider.Value = 1;

            % Create PSsEditFieldLabel
            app.PSsEditFieldLabel = uilabel(app.LeftPanel);
            app.PSsEditFieldLabel.HorizontalAlignment = 'right';
            app.PSsEditFieldLabel.Position = [19 491 28 22];
            app.PSsEditFieldLabel.Text = 'PSs';

            % Create vesEditFieldLabel
            app.vesEditFieldLabel = uilabel(app.LeftPanel);
            app.vesEditFieldLabel.HorizontalAlignment = 'right';
            app.vesEditFieldLabel.Position = [17 449 25 22];
            app.vesEditFieldLabel.Text = 'ves';

            % Create vbsEditFieldLabel
            app.vbsEditFieldLabel = uilabel(app.LeftPanel);
            app.vbsEditFieldLabel.HorizontalAlignment = 'right';
            app.vbsEditFieldLabel.Position = [16 407 25 22];
            app.vbsEditFieldLabel.Text = 'vbs';

            % Create T1s0FactSliderLabel
            app.T1s0FactSliderLabel = uilabel(app.LeftPanel);
            app.T1s0FactSliderLabel.HorizontalAlignment = 'right';
            app.T1s0FactSliderLabel.Position = [110 220 56 22];
            app.T1s0FactSliderLabel.Text = 'T1s0Fact';

            % Create T1s0FactSlider
            app.T1s0FactSlider = uislider(app.LeftPanel);
            app.T1s0FactSlider.Limits = [0 2];
            app.T1s0FactSlider.ValueChangedFcn = createCallbackFcn(app, @T1s0FactSliderValueChanged, true);
            app.T1s0FactSlider.MinorTicks = [0 0.1 0.2 0.3 0.4 0.5 0.6 0.7 0.8 0.9 1 1.1 1.2 1.3 1.4 1.5 1.6 1.7 1.8 1.9 2];
            app.T1s0FactSlider.Position = [187 230 150 3];
            app.T1s0FactSlider.Value = 1;

            % Create T1s0EditFieldLabel
            app.T1s0EditFieldLabel = uilabel(app.LeftPanel);
            app.T1s0EditFieldLabel.HorizontalAlignment = 'right';
            app.T1s0EditFieldLabel.Position = [14 220 32 22];
            app.T1s0EditFieldLabel.Text = 'T1s0';

            % Create T1s0EditField
            app.T1s0EditField = uieditfield(app.LeftPanel, 'numeric');
            app.T1s0EditField.ValueChangedFcn = createCallbackFcn(app, @T1s0EditFieldValueChanged, true);
            app.T1s0EditField.Position = [64 220 38 22];
            app.T1s0EditField.Value = 1100;

            % Create HctmFactSliderLabel
            app.HctmFactSliderLabel = uilabel(app.LeftPanel);
            app.HctmFactSliderLabel.HorizontalAlignment = 'right';
            app.HctmFactSliderLabel.Position = [104 831 57 22];
            app.HctmFactSliderLabel.Text = 'HctmFact';

            % Create HctmFactSlider
            app.HctmFactSlider = uislider(app.LeftPanel);
            app.HctmFactSlider.Limits = [0 2];
            app.HctmFactSlider.ValueChangedFcn = createCallbackFcn(app, @HctmFactSliderValueChanged, true);
            app.HctmFactSlider.MinorTicks = [0 0.1 0.2 0.3 0.4 0.5 0.6 0.7 0.8 0.9 1 1.1 1.2 1.3 1.4 1.5 1.6 1.7 1.8 1.9 2];
            app.HctmFactSlider.Position = [182 841 150 3];
            app.HctmFactSlider.Value = 1;

            % Create HctmEditFieldLabel
            app.HctmEditFieldLabel = uilabel(app.LeftPanel);
            app.HctmEditFieldLabel.HorizontalAlignment = 'right';
            app.HctmEditFieldLabel.Position = [19 831 33 22];
            app.HctmEditFieldLabel.Text = 'Hctm';

            % Create HctmEditField
            app.HctmEditField = uieditfield(app.LeftPanel, 'numeric');
            app.HctmEditField.ValueChangedFcn = createCallbackFcn(app, @HctmEditFieldValueChanged, true);
            app.HctmEditField.Position = [63 831 35 22];
            app.HctmEditField.Value = 0.24;

            % Create fcFactSliderLabel
            app.fcFactSliderLabel = uilabel(app.LeftPanel);
            app.fcFactSliderLabel.HorizontalAlignment = 'right';
            app.fcFactSliderLabel.Position = [109 175 56 22];
            app.fcFactSliderLabel.Text = 'fcFact';

            % Create fcFactSlider
            app.fcFactSlider = uislider(app.LeftPanel);
            app.fcFactSlider.Limits = [0 2];
            app.fcFactSlider.ValueChangedFcn = createCallbackFcn(app, @fcFactSliderValueChanged, true);
            app.fcFactSlider.MinorTicks = [0 0.1 0.2 0.3 0.4 0.5 0.6 0.7 0.8 0.9 1 1.1 1.2 1.3 1.4 1.5 1.6 1.7 1.8 1.9 2];
            app.fcFactSlider.Position = [186 185 150 3];
            app.fcFactSlider.Value = 1;

            % Create tcrFactSliderLabel
            app.tcrFactSliderLabel = uilabel(app.LeftPanel);
            app.tcrFactSliderLabel.HorizontalAlignment = 'right';
            app.tcrFactSliderLabel.Position = [110 126 56 22];
            app.tcrFactSliderLabel.Text = 'tcrFact';

            % Create tcrFactSlider
            app.tcrFactSlider = uislider(app.LeftPanel);
            app.tcrFactSlider.Limits = [0 2];
            app.tcrFactSlider.ValueChangedFcn = createCallbackFcn(app, @tcrFactSliderValueChanged, true);
            app.tcrFactSlider.MinorTicks = [0 0.1 0.2 0.3 0.4 0.5 0.6 0.7 0.8 0.9 1 1.1 1.2 1.3 1.4 1.5 1.6 1.7 1.8 1.9 2];
            app.tcrFactSlider.Position = [187 136 150 3];
            app.tcrFactSlider.Value = 1;

            % Create fcEditFieldLabel
            app.fcEditFieldLabel = uilabel(app.LeftPanel);
            app.fcEditFieldLabel.HorizontalAlignment = 'right';
            app.fcEditFieldLabel.Position = [26 175 25 22];
            app.fcEditFieldLabel.Text = 'fc';

            % Create fcEditField
            app.fcEditField = uieditfield(app.LeftPanel, 'numeric');
            app.fcEditField.ValueChangedFcn = createCallbackFcn(app, @fcEditFieldValueChanged, true);
            app.fcEditField.Position = [69 175 38 22];
            app.fcEditField.Value = 0.5;

            % Create tcrEditFieldLabel
            app.tcrEditFieldLabel = uilabel(app.LeftPanel);
            app.tcrEditFieldLabel.HorizontalAlignment = 'right';
            app.tcrEditFieldLabel.Position = [25 126 25 22];
            app.tcrEditFieldLabel.Text = 'tcr';

            % Create tcrEditField
            app.tcrEditField = uieditfield(app.LeftPanel, 'numeric');
            app.tcrEditField.ValueChangedFcn = createCallbackFcn(app, @tcrEditFieldValueChanged, true);
            app.tcrEditField.Position = [68 126 38 22];
            app.tcrEditField.Value = 8;

            % Create fcsFactSliderLabel
            app.fcsFactSliderLabel = uilabel(app.LeftPanel);
            app.fcsFactSliderLabel.HorizontalAlignment = 'right';
            app.fcsFactSliderLabel.Position = [110 84 56 22];
            app.fcsFactSliderLabel.Text = 'fcsFact';

            % Create fcsFactSlider
            app.fcsFactSlider = uislider(app.LeftPanel);
            app.fcsFactSlider.Limits = [0 2];
            app.fcsFactSlider.ValueChangedFcn = createCallbackFcn(app, @fcsFactSliderValueChanged, true);
            app.fcsFactSlider.MinorTicks = [0 0.1 0.2 0.3 0.4 0.5 0.6 0.7 0.8 0.9 1 1.1 1.2 1.3 1.4 1.5 1.6 1.7 1.8 1.9 2];
            app.fcsFactSlider.Position = [187 94 150 3];
            app.fcsFactSlider.Value = 1;

            % Create tcrsFactSliderLabel
            app.tcrsFactSliderLabel = uilabel(app.LeftPanel);
            app.tcrsFactSliderLabel.HorizontalAlignment = 'right';
            app.tcrsFactSliderLabel.Position = [110 50 56 22];
            app.tcrsFactSliderLabel.Text = 'tcrsFact';

            % Create tcrsFactSlider
            app.tcrsFactSlider = uislider(app.LeftPanel);
            app.tcrsFactSlider.Limits = [0 2];
            app.tcrsFactSlider.ValueChangedFcn = createCallbackFcn(app, @tcrsFactSliderValueChanged, true);
            app.tcrsFactSlider.MinorTicks = [0 0.1 0.2 0.3 0.4 0.5 0.6 0.7 0.8 0.9 1 1.1 1.2 1.3 1.4 1.5 1.6 1.7 1.8 1.9 2];
            app.tcrsFactSlider.Position = [187 60 150 3];
            app.tcrsFactSlider.Value = 1;

            % Create tcrsEditFieldLabel
            app.tcrsEditFieldLabel = uilabel(app.LeftPanel);
            app.tcrsEditFieldLabel.HorizontalAlignment = 'right';
            app.tcrsEditFieldLabel.Position = [28 50 25 22];
            app.tcrsEditFieldLabel.Text = 'tcrs';

            % Create tcrsEditField
            app.tcrsEditField = uieditfield(app.LeftPanel, 'numeric');
            app.tcrsEditField.ValueChangedFcn = createCallbackFcn(app, @tcrsEditFieldValueChanged, true);
            app.tcrsEditField.Position = [71 50 38 22];
            app.tcrsEditField.Value = 8;

            % Create fcsEditFieldLabel
            app.fcsEditFieldLabel = uilabel(app.LeftPanel);
            app.fcsEditFieldLabel.HorizontalAlignment = 'right';
            app.fcsEditFieldLabel.Position = [27 84 25 22];
            app.fcsEditFieldLabel.Text = 'fcs';

            % Create fcsEditField
            app.fcsEditField = uieditfield(app.LeftPanel, 'numeric');
            app.fcsEditField.ValueChangedFcn = createCallbackFcn(app, @fcsEditFieldValueChanged, true);
            app.fcsEditField.Position = [70 84 38 22];
            app.fcsEditField.Value = 0.5;

            % Create RightPanel
            app.RightPanel = uipanel(app.GridLayout);
            app.RightPanel.Layout.Row = 1;
            app.RightPanel.Layout.Column = 2;

            % Create ConcAxes
            app.ConcAxes = uiaxes(app.RightPanel);
            title(app.ConcAxes, 'Concentration')
            xlabel(app.ConcAxes, 't (min)')
            ylabel(app.ConcAxes, '[Gd] (mmol/L)')
            zlabel(app.ConcAxes, 'Z')
            app.ConcAxes.XTick = [0 2 4 6 8 10 12 14 16 18 20 22 24];
            app.ConcAxes.XTickLabel = {'0'; '2'; '4'; '6'; '8'; '10'; '12'; '14'; '16'; '18'; '20'; '22'; '24'};
            app.ConcAxes.Position = [8 615 405 334];

            % Create T1Axes
            app.T1Axes = uiaxes(app.RightPanel);
            title(app.T1Axes, 'T1')
            xlabel(app.T1Axes, 't (min)')
            ylabel(app.T1Axes, 'T1 (ms)')
            zlabel(app.T1Axes, 'Z')
            app.T1Axes.XTick = [0 2 4 6 8 10 12 14 16 18 20 22 24];
            app.T1Axes.XTickLabel = {'0'; '2'; '4'; '6'; '8'; '10'; '12'; '14'; '16'; '18'; '20'; '22'; '24'};
            app.T1Axes.Position = [7 236 405 361];

            % Create DiffAxes
            app.DiffAxes = uiaxes(app.RightPanel);
            title(app.DiffAxes, ' T1Diff Myocardium-Blood')
            xlabel(app.DiffAxes, 't (min)')
            ylabel(app.DiffAxes, 'myo-blood T1 (ms)')
            zlabel(app.DiffAxes, 'Z')
            app.DiffAxes.XTick = [0 2 4 6 8 10 12 14 16 18 20 22 24];
            app.DiffAxes.XTickLabel = {'0'; '2'; '4'; '6'; '8'; '10'; '12'; '14'; '16'; '18'; '20'; '22'; '24'};
            app.DiffAxes.Position = [425 615 398 334];

            % Create PSIRAxes
            app.PSIRAxes = uiaxes(app.RightPanel);
            title(app.PSIRAxes, ' PSIR for Nulled Myocardium')
            xlabel(app.PSIRAxes, 't (min)')
            ylabel(app.PSIRAxes, 'Mz/M0')
            zlabel(app.PSIRAxes, 'Z')
            app.PSIRAxes.XTick = [0 2 4 6 8 10 12 14 16 18 20 22 24];
            app.PSIRAxes.XTickLabel = {'0'; '2'; '4'; '6'; '8'; '10'; '12'; '14'; '16'; '18'; '20'; '22'; '24'};
            app.PSIRAxes.YTick = [-1 -0.8 -0.6 -0.4 0 0.2 0.4 0.6 0.8 1];
            app.PSIRAxes.Position = [426 236 398 363];

            % Create ContextMenu
            app.ContextMenu = uicontextmenu(app.UIFigure);

            % Create Menu_2
            app.Menu_2 = uimenu(app.ContextMenu);
            app.Menu_2.Text = 'Menu';

            % Create Menu2_2
            app.Menu2_2 = uimenu(app.ContextMenu);
            app.Menu2_2.Text = 'Menu2';
            
            % Assign app.ContextMenu
            app.RightPanel.ContextMenu = app.ContextMenu;

            % Show the figure after all components are created
            app.UIFigure.Visible = 'on';
        end
    end

    % App creation and deletion
    methods (Access = public)

        % Construct app
        function app = LGE_sim_catenary

            % Create UIFigure and components
            createComponents(app)

            % Register the app with App Designer
            registerApp(app, app.UIFigure)

            % Execute the startup function
            runStartupFcn(app, @startupFcn)

            if nargout == 0
                clear app
            end
        end

        % Code that executes before app deletion
        function delete(app)

            % Delete UIFigure when app is deleted
            delete(app.UIFigure)
        end
    end
end]]></w:t></w:r></w:p></w:body></w:document>
