# Supplementary material for: Modeling of factors affecting late gadolinium enhancement kinetics in MRI of cardiac amyloid
Source: J Cardiovasc Magn Reson. 2023 Aug 10;25:46. doi: 10.1186/s12968-023-00952-x (PMC10413700; doi:10.1186/s12968-023-00952-x)
Supplement: Supplementary file 1 — Additional file 1. LGE_sim_catenary.mlapp. MATLAB program for interactive simulation of contrast enhancement dynamics. [file 12968_2023_952_MOESM1_ESM.mlapp › metadata/appMetadata.xml]

<?xml version="1.0" encoding="UTF-8" standalone="yes" ?><metadata xmlns="http://schemas.mathworks.com/appDesigner/app/2017/appMetadata"><description></description><MLAPPVersion>2</MLAPPVersion><minimumSupportedMATLABRelease>R2019a</minimumSupportedMATLABRelease><screenshotMode>manual</screenshotMode><uuid>533bb63f-24a2-4f6d-b950-37b224cd43dd</uuid><AppType>Responsive</AppType><componentProducts/><imageRelativePaths/><userComponents/></metadata>
