# Supplementary material for: Modeling of factors affecting late gadolinium enhancement kinetics in MRI of cardiac amyloid
Source: J Cardiovasc Magn Reson. 2023 Aug 10;25:46. doi: 10.1186/s12968-023-00952-x (PMC10413700; doi:10.1186/s12968-023-00952-x)
Supplement: Supplementary file 1 — Additional file 1. LGE_sim_catenary.mlapp. MATLAB program for interactive simulation of contrast enhancement dynamics. [file 12968_2023_952_MOESM1_ESM.mlapp › metadata/coreProperties.xml]

<?xml version="1.0" encoding="UTF-8" standalone="yes" ?>
<cp:coreProperties xmlns:cp="http://schemas.openxmlformats.org/package/2006/metadata/core-properties" xmlns:dc="http://purl.org/dc/elements/1.1/" xmlns:dcmitype="http://purl.org/dc/dcmitype/" xmlns:dcterms="http://purl.org/dc/terms/" xmlns:xsi="http://www.w3.org/2001/XMLSchema-instance">
  <dcterms:created xsi:type="dcterms:W3CDTF">2022-04-27T15:34:00Z</dcterms:created>
  <dc:creator>Leon Axel</dc:creator>
  <dc:description>Interactive program for simulation of myocardial MRI late gadolinium enhancement contrast kinetics, particularly applied to cardiac amyloid</dc:description>
  <dcterms:modified xsi:type="dcterms:W3CDTF">2023-05-18T00:28:53Z</dcterms:modified>
  <dc:title>LGE_sim_catenary</dc:title>
  <cp:version>1.0</cp:version>
</cp:coreProperties>
