# Supplementary material for: Modeling of factors affecting late gadolinium enhancement kinetics in MRI of cardiac amyloid
Source: J Cardiovasc Magn Reson. 2023 Aug 10;25:46. doi: 10.1186/s12968-023-00952-x (PMC10413700; doi:10.1186/s12968-023-00952-x)
Supplement: Supplementary file 1 — Additional file 1. LGE_sim_catenary.mlapp. MATLAB program for interactive simulation of contrast enhancement dynamics. [file 12968_2023_952_MOESM1_ESM.mlapp › metadata/mwcorePropertiesReleaseInfo.xml]

<?xml version="1.0" encoding="UTF-8"?>
<!-- Version information for MathWorks R2022b Release -->
<MathWorks_version_info>
  <version>9.13.0.2105380</version>
  <release>R2022b</release>
  <description>Update 2</description>
  <date>Oct 26 2022</date>
  <checksum>1300562185</checksum>
</MathWorks_version_info>
